# Supplementary material for: Metabolic Adjustment of High Intertidal Alga Pelvetia canaliculata to the Tidal Cycle Includes Oscillations of Soluble Carbohydrates, Phlorotannins, and Citric Acid Content
Source: Int J Mol Sci. 2023 Jun 25;24(13):10626. doi: 10.3390/ijms241310626 (PMC10341635; doi:10.3390/ijms241310626)
Supplement: Supplementary file 1 [file ijms-24-10626-s001.zip]

Archive with 1 entries (1 files):
- ijms-2454242-supplementary.pdf
